# Supplementary material for: Phylogenetic Diversity of Plant and Insect Communities on Islands
Source: Ecol Evol. 2024 Dec 2;14(12):e70660. doi: 10.1002/ece3.70660 (PMC11612024; doi:10.1002/ece3.70660)
Supplement: Supplementary file 1 — Appendix S1. [file ECE3-14-e70660-s002.xlsx]

## Sheet: Supplementary file 1
Location	Latitude	Reference for plant species	Plants species	Reference for insect species	Insect species	Reference for Island Age
Aldermen	-36.9649	Court et al., 1973	Carmichaelia williamsii,Coprosma macrocarpa,Corynocarpus laevigatus,Geniostoma rupestre,Veronica pubescens,Ceodes brunoniana,Melicytus novae-zelandiae,Leptospermum scoparium,Piper excelsum,Melicytus ramiflorus,Melicytus macrophyllus,Metrosideros excelsa,Myoporum laetum,Rapanea australis,Streblus banksii,Phormium tenax,Pittosporum crassifolium,Planchonella costata,Pomaderris phylicifolia,Pseudopan…	Early, 1995	Ischnura aurora,Celeriblattina minor,Anisolabis littorea,Phaulacridium marginale,Rhaphidophoridae sp.,Hemiandrus sp.,Hemideina thoracica,Micromus tasmaniae,Chathamia integripennis,Philanisus plebius,Anobiidae sp.,Sapinthus aucklandensis,Neocyba metrosideros,Anomotarus variegatus,Ctenognathus novaezealandiae,Pentagonica vittipennis,Lamiinae sp.,Lamiinae sp. 2,Microlamia pygmaea,Xylotoles sp.,Ceram…	(Hayward & Moore, n.d.)
Antipodes	-49.6841	Godley, 1989	Austrolycopodium fastigiatum,Huperzia eversa,Asplenium obtusatum,Asplenium terrestre,Blechnum durum,Blechnum fluviatile,Blechnum penna-marina,Blechnum stans,Histiopteris incisa,Hypolepis millefolium,Polystichum chilense,Grammitis billardierei,Grammitis magellanica,Grammitis givenii,Hymenophyllum flabellatum,Hymenophyllum minimum,Hymenophyllum multifidum,Phymatosorus diversifolius,Anisotome antipo…	Chown & Convey, 2016	Austropsocus insularis,Lepinotus patruelis,Aulacorthum solani,Brachycaudus helichrysi,Cavariella aegopodii,Jacksonia papillata,Myzus ascalonicus,Myzus persicae,Rhopalosiphum padi,Sitobion near fragariae,Balanococcus danthoniae,Anaphothrips zelandicus,Aptinothrips rufus,Physemothrips hadrus,Micromus tasmaniae,Kenodactylus audouini,Oopterus clivinoides,Ptinosoma sp.,Veronicobius aucklandiae,Holopsi…	(Scott & Turnbull, 2019)
Auckland	-50.6922	Johnson & Campbell, 1975	Tmesipteris tannensis,Lycopodium deuterodensum,Lycopodiella ramulosa,Asplenium bulbiferum,Asplenium obtusatum,Blechnum banksii,Blechnum chambersii,Blechnum colensoi,Blechnum discolor,Blechnum durum,Blechnum fluviatile,Blechnum penna-marina,Cyathea smithii,Hypolepis millefolium,Hypolepis tenuifolia,Polystichum cystostegium,Polystichum chilense,Gleichenia cunninghamii,Sticherus flabellatus,Grammiti…	Chown & Convey, 2016	Cryophlebia aucklandensis,Parellipsidion pachycercum,Dendroplectron aucklandensis,Spilopsocus avius,Spilopsocus stigmaticus,Peripsocus milleri,Austropsocus insularis,Lepinotus patruelis,Aphis gossypii,Aulacorthum solani,Brachycaudus helichrysi,Jacksonia papillata,Macrosiphum euphorbiae,Myzus ascalonicus,Neomyzus circumflexum,Phthirocoris magnus,Ultracoelostoma dracophylli,Chryseococcus longispinu…	(Scott & Turnbull, 2019)
Aunuu	-14.2827	Whistler, 1980	Achyranthes aspera,Rhus taitensis,Cananga odorata,Alyxia stellata,Cerbera manghas,Hoya australis,Cordia subcordata,Tournefortia argentea,Garuga floribunda,Terminalia catappa,Wollastonia biflora,Ipomoea littoralis,Ipomoea violacea,Ipomoea pes-caprae,Zehneria samoensis,Diospyros foliosa,Diospyros samoensis,Bischofia javanica,Euphorbia chamissonis,Glochidion ramiflorum,Macaranga harveyana,Scaevola t…	Kami & Miller, 1998	Argopistes insularum,Aphanocorynes humeralis,Stomatoceras samoana,Dracaenura agramma,Euploea lewinii bourkei,Hypolimnas bolina pallescens,Vagrans bowdenia,Organothrips bianchii	(Keating, 1992)
Baengnyeongdo	37.959	Son, Dong Chan et al., 2016	Equisetum arvense,Botrychium schaffneri,Osmundastrum cinnamomeum,Osmunda japonica,Pteridium aquilinum,Asplenium incisum,Dryopteris chinensis,Thelypteris confluens,Athyrium nigripes,Athyrium yokoscense,Pyrrosia petiolosa,Pinus thunbergii,Juniperus rigida,Populus deltoides,Salix pierotii,Salix babylonica,Alnus firma,Alnus hirsuta,Carpinus cordata,Carpinus turczaninowii,Corylus heterophylla,Corylus …	Park et al., 2013	Statilia maculata ,Tenodera aridifolia ,Acrida cinerea cinerea ,Atractomorpha lata,Calliptamus abbreviatus ,Conocephalus chinensis ,Conocephalus gladiatus ,Conocephalus maculatus,Dianemobius furumagiensis,Diestrammena asynamora,Ducetia japonica,Gampsocleis ussuriensis,Gryllotalpa orientalis ,Hexacentrus japonicus,Loxoblemmus arietulus ,Mongolotettix japonicus japonicus,Oedaleus infernalis,Oxya ch…	(Kim et al., 2012)
Baltra	-0.45966	Robinson, 1902	Aristida subspicata,Bouteloua disticha,Cenchrus platyacanthus,Eragrostis cilianensis,Leptochloa mucronata,Panicum hirticaule,Cyperus mutisii,Atriplex assoi,Amaranthus squamulatus,Alternanthera snodgrassii,Sesuvium edmonstonei,Sesuvium portulacastrum,Trianthema portulacastrum,Senna uniflora,Crotalaria pumila,Galactia latisiliqua,Neptunia plena,Parkinsonia aculeata,Tephrosia cinerea,Tribulus cistoi…	Linsley & Usinger, 1966	Lepidocyrtus intermixtus,Heterolepisma insulare,Stylifera galapogensis,Sphingonotus tetranesiotis subsp. indefatigabilensis,Sphingonotus trinesiotis subsp. indefatigabilensis,Schistocerca melanocera subsp. immaculata,Galapagia solitaria,Kalotermes immigrans,Kalotermes pacificus,Pantala flavescens,Actornithophilus incisus,Austromenopon narboroughi,Eidmanniella aurifasciata,Craspedorrhynchus tauroc…	(Geist et al., 2014)
Bangchukdo	35.849	Hwang et al., 2022	Lampranthus spectabilis,Achyranthes bidentata,Lycoris radiata,Rhus chinensis,Anthriscus sylvestris,Oenanthe javanica,Peucedanum japonicum,Peucedanum terebinthaceum,Trachelospermum asiaticum,Aralia elata,Hedera rhombea,Kalopanax septemlobus,Cynanchum wilfordii,Artemisia indica,Artemisia scoparia,Aster hispidus,Doellingeria scabra,Aster spathulifolius,Aster yomena,Bidens bipinnata,Dendranthema lava…	Hwang et al., 2022	Anthelephila imperatrix,Stricticollis valgipes,Paracylindromorphus japanensis,Asiopodabrus asperipunctatus,Arhopalus rusticus rusticus,Phytoecia Phytoecia rufiventris,Altica oleracea oleraceae,Aulacophora indica,Aulacophra nigripennis nigripennis,Basilepta fulvipes,Cassida piperata,Chrysolina Anopachys aurichalcea,Colasposoma dauricum,Galerucella Galerucella grisescens,Pagria signata,Chilocorus k…	(Kim et al., 2021)
Bathurst Island	75.7281	Sheard & Geale, 1983	Arctagrostis latifolia,Dupontia fisheri,Puccinellia bruggemannii,Eriophorum angustifolium,Eriophorum scheuchzeri,Carex aquatilis,Juncus biglumis,Luzula nivalis,Stellaria longipes,Cerastium regelii,Minuartia verna,Paullinia rossii,Silene uralensis,Ranunculus sulphureus,Papaver radicatum,Eutrema edwardsii,Draba corymbosa,Draba lactea,Draba subcapitata,Braya glabella,Saxifraga cernua,Saxifraga flage…	Danks & Byers, 1972	Hypogastrura trybomi,Podura aquatica,Isotomurus palustris,Isotoma violacea,Folsomia quadrioculata,Onychiurus groendlandicus,Strigiphilus ceblebrachys,Lagopoecus affinis,Anatoecus sp.,Hoplopleura acanthopus,Psychophora sabini,Trichocera borealis,Trichocera columbiana,Exchia frigida,Sciophila sp.,Bradysia sp.,Cecidomyiidae sp.,Piophila arctica,Boreellus atriceps,Fucelia pictipennis,Spilogona almqui…	Geological Survey of Canada. (n.d.).
Beauchene	-52.9167	Smith & Prince, 1985	Poa flabellata,Cardamine glacialis,Apium australe,Callitriche antarctica	Chown & Convey, 2016	Parudenus falklandicus,Pentamyzus falklandicus,Lissopterus quadrinotatus,Merizodus soledadinus,Trechisibus antarcticus,Falklandius antarcticus,Lanteriella microphtalma,Meropathus vectis,Aridius spathe,Pseudodarwinella amaroides,Parahelops sp.,Poophylax falklandica,Copitarsia declora,Borkhausenia falklandensis,Tinea pallescentella,Calliphora vicina,Bryophaenocladius sp.,Pseudosmittia sp.,Sympycnus…	(Klügel, 2009)
Boreumdo	37.6718	Lee et al., 2010	Equisetum arvense,Dryopteris chinensis,Dryopteris sacrosancta,Thelypteris confluens,Anisocampium niponicum,Athyrium yokoscense,Pinus thunbergii,Populus X canadensis,Salix pierotii,Alnus hirsuta,Carpinus turczaninowii,Quercus acutissima,Quercus aliena,Quercus dentata,Celtis sinensis,Morus alba,Humulus scandens,Persicaria alpina,Fallopia dumetorum,Persicaria hydropiper,Persicaria lapathifolia,Polyg…	Park et al., 2013	Lyriothemis pachygastra,Orthetrum albistylum speciosum,Orthetrum triangulare melania,Pantala flavescens,Sympetrum eroticum eroticum,Sympetrum infuscatum,Statilia maculata ,Tenodera aridifolia ,Anisolabis maritima ,Acrida cinerea cinerea,Atractomorpha lata,Conocephalus chinensis,Conocephalus gladiatus,Gampsocleis ussuriensis ,Gryllotalpa orientalis,Holochlora longifissa ,Loxoblemmus doenitzi ,Oeca…	Korea Institute of Geoscience and Mineral Resources (KIGAM). (n.d.).
Campbell	-52.544	Meurk, 1975	Huperzia somai,Blechnum procerum,Blechnum banksii,Polystichum mehrae,Picea sitchensis,Phormium tenax,Isolepis praetextata,Uncinia aucklandica,Uncinia divaricata,Elymus repens,Chionochloa australis,Lolium multiflorum,Lolium perenne,Poa antipoda,Poa matthewsii,Puccinellia macquariensis,Vulpia bromoides,Juncus articulatus,Juncus effusus,Allium cepa,Townsonia viridis,Corybas papa,Betula papyrifera,Be…	Chown & Convey, 2016	Notoplectron campbellensis,Spilopsocus avius,Liposcelis corrondens,Austropsocus insularis,Trogium pulsatorium,Lepinotus patruelis,Acyrthosiphon malvae,Aulacorthum solani,Brachycaudus helichrysi,Jacksonia papillata,Macrosiphum euphorbiae,Myzus ascalonicus,Neomyzus circumflexum,Neorhopalosiphoninus staphylae,Balanococcus danthoniae,Chryseococcus longispinus,Phenacoleachia australis,Ventrispina otag…	(Scott & Turnbull, 2019)
Cochons Island	-46.0995	Dreux, 1964	Lycopodium magellanicum,Phlegmariurus saururus,Blechnum penna-marina,Grammitis australis,Polypogon monspeliensis,Deschampsia antarctica,Poa cookii,Poa pratensis,Carex jamesii,Juncus pusillus,Rumex acetosella,Montia fontana,Cerastium glomeratum,Stellaria media,Sagina procumbens,Ranunculus biternatus,Pringlea antiscorbutica,Crassula moschata,Acaena magellanica,Callitriche antarctica,Azorella selago…	Chown & Convey, 2016	Antarctopsocus jeanneli,Phthirocoris antarcticus,Apterothrips apteris,Amblystogenium pacificum,Temnostega antarctica,Bothrometopus crozetensis,Bothrometopus dreuxi,Bothrometopus randi,Bothrometopus variabilis,Christensenia antarctica,Ectemnorhinus affinis,Ectemnorhinus richtersi,Ectemnorhinus tamarisi,Palirhoeus eatoni,Meropathus chuni,Pseudeuplectus antarcticus,Antarctoachinus crozetensis,Leptus…	(Giret et al., 2002)
Corvo	39.7023	Borges et al., 2010	Diphasiastrum madeirense,Huperzia hastata,Huperzia suberecta,Isoetes azorica,Selaginella kraussiana,Ophioglossum azoricum,Osmunda regalis,Hymenophyllum tunbrigense,Hymenophyllum peltatum,Trichomanes speciosum,Culcita macrocarpa,Asplenium adiantum-nigrum,Asplenium azoricum,Asplenium hemionitis,Asplenium sulcatum,Asplenium monanthes,Asplenium obovatum,Asplenium onopteris,Asplenium scolopendrium,Asp…	Borges et al., 2010	Entomobrya multifasciata,Dilta saxicola,Anax imperator,Ischnura hastata,Ischnura pumilio,Sympetrum fonscolombii ,Periplaneta americana ,Locusta migratoria,Ruspolia nitidula ,Gryllus bimaculatus,Phaneroptera nana ,Euborellia annulipes,Forficula auricularia,Valenzuela flavidus,Ectopsocus briggsi,Ectopsocus strauchi,Elipsocus azoricus,Elipsocus brincki,Trichopsocus clarus,Eupteryx azorica,Opsius sta…	(Abdel-Monem et al., 1975)
Daecheongdo	37.8272	Son, Dong Chan et al., 2016	Equisetum arvense,Botrychium schaffneri,Osmunda japonica,Pteridium aquilinum,Cyrtomium falcatum,Dryopteris setosa,Dryopteris chinensis,Dryopteris lacera,Polystichum tripteron,Thelypteris confluens,Anisocampium niponicum,Athyrium yokoscense,Deparia japonica,Onoclea interrupta,Lepisorus ussuriensis,Larix kaempferi,Pinus densiflora,Pinus thunbergii,Salix babylonica,Salix pierotii,Alnus firma,Alnus h…	Park et al., 2013	Statilia maculata,Tenodera aridifolia,Acrida cinerea cinerea,Anapodisma beybienkoi,Atractomorpha lata,Calliptamus abbreviatus ,Conocephalus maculatus,Dianemobius csikii,Ducetia japonica,Elimaea fallax,Gampsocleis ussuriensis,Gryllotalpa orientalis,Hexacentrus japonicus,Loxoblemmus arietulus,Oecanthus euryelytra,Oecanthus indicus,Oedaleus infernalis,Oxya chinensis sinuosa,Parapteronemobius sazanam…	(Kim et al., 2012)
Daejangdo	35.8178	Hwang et al., 2022	Achyranthes bidentata,Rhus chinensis,Toxicodendron trichocarpum,Hedera rhombea,Cynanchum paniculatum,Artemisia keiskeana,Artemisia scoparia,Bidens bipinnata,Cirsium japonicum,Crepidiastrum denticulatum,Erigeron floribundus,Eupatorium chinense,Sigesbeckia glabrescens,Carpinus turczaninowii,Viburnum carlesii,Euonymus alatus,Euonymus fortunei,Euonymus maackii,Commelina communis,Sedum oryzifolium,Jun…	Hwang et al., 2022	Habroloma Parahabroloma lewisii,Habroloma atronitidum,Paracylindromorphus japanensis,Asiopodabrus asperipunctatus,Argopus koreanus,Aulacophara nigripennis nigripennis,Basilepta fulvipes,Basilepta pallidula,Chrysolina Anopachys aurichalcea,Lema Petauristes fortunei,Pagria signata,Coccinella Coccinella septempunctata,Illeis Illeis koebelei koebelei,Pseudocneorhinus adamsi,Pseudocneorhinus bifasciat…	(Kim et al., 2021)
Darwin	1.67868	Robinson, 1902	Alternanthera helleri,Tribulus murex,Croton scouleri,Opuntia ula,Exodeconus miersii	Linsley & Usinger, 1966	Austromenopon narboroughi,Halipeurus diversus,Halipeurus pelagicus,Pectinopygus annulatus,Pectinopygus sulae,Saemundssonia albemarlensis,Saemundssonia lari,Saemundssonia minor,Saemundssonia platygaster,Calosoma howardi,Necrobia rufipes,Stomion cribricollis,Trox galapagoensis,Opsophytopsis inoa	(Geist et al., 2014)
Dochodo	34.6955	Nam et al., 2012	Lycopodium clavatum,Selaginella tamariscina,Osmunda japonica,Gleichenia japonica,Dennstaedtia wilfordii,Hypolepis punctata,Pteridium aquilinum,Sphenomeris chinensis,Davallia mariesii,Pteris multifida,Cyrtomium falcatum,Dryopteris setosa,Dryopteris erythrosora,Dryopteris hikonensis,Dryopteris lacera,Dryopteris uniformis,Cyclosorus acuminatus,Parathelypteris angustifrons,Phegopteris decursive-pinna…	Cho et al., 2011	Ischnura asiatica,Anax parthenope julius,Pantala flavescens,Blatella germanica,Statilia maculata,Tenodera angustipennis,Tenodera aridifolia,Phaneroptera nigroantennata,Oecanthus indicus,Teleogryllus emma,Atractomorpha lata,Acrida cinerea cinerea,Patanga japonica,Locusta migratoria,Oedaleus infernalis,Metylophorus nebulosus,Nysius Nysius expressus,Riptortus clavatus,Megacopta punctatissima,Gonopsi…	(Yong-Sun et al., 2006)
Dokdo	37.2429	Park et al., 2010	Cyrtomium falcatum,Pinus thunbergii,Reynoutria sachalinensis,Persicaria longiseta,Polygonum aviculare,Rumex crispus,Rumex japonicus,Atriplex gmelinii,Atriplex subcordata,Chenopodium giganteum,Chenopodium stenophyllum,Chenopodium glaucum,Achyranthes bidentata,Achyranthes bidentata,Tetragonia tetragonioides,Portulaca oleracea,Dianthus longicalyx,Gypsophila oldhamiana,Sagina maxima,Spergularia marin…	Ryu et al., 2021	Blatella nipponica,Aphodius urostigma,Anisodactylus signatus,Anisodactylus tricuspidatus,Dolichus halensis,Harpalus jureceki,Harpalus sinicus,Stenolophus difficilis,Callosobruchus chinensis,Cassida nebulosa,Cassida piperata,Longitarsus succineus,Psylliodes punctifrons,Thlaspida biramosa,Coccinella septempunctata,Harmonia axyridis,Harmonia yedoensis,Propylea japonica,Scymnus babai,Scymnus ferrugat…	(Yong-Sun et al., 2006)
Espagnola	-1.37584	Robinson, 1902	Cenchrus platyacanthus,Dactyloctenium aegyptium,Eragrostis ciliaris,Eragrostis cilianensis,Panicum hirticaule,Setaria setosa,Sporobolus domingensis,Fimbristylis dichotoma,Alternanthera radicata,Amaranthus scleranthoides,Alternanthera echinocephala,Alternanthera flavicoma,Cryptocarpus pyriformis,Trianthema portulacastrum,Portulaca oleracea,Desmanthus virgatus,Desmodium glabrum,Geoffroea spinosa,Pa…	Linsley & Usinger, 1966	Stylifera galapagoensis,Sphingonotus tetranesiotis subsp. hoodensis,Schistocerca literosa subsp. punctata,Liparoscelis cooksoni ensifer,Cryptoptilum erraticum,Gryllus assimilis,Blattella germanica,Tramea cophysa darwini,Cuculiphilus snodgrassi,Myrsidea incerta,Brueelia chelydensis,Docophoroides levequei,Philopterus communis,Quadraceps separatus,Ghilianella galapagensis,Selenophorus galapagoensis,…	(Geist et al., 2014)
Faial	38.5913	Borges et al., 2010	Diphasiastrum madeirense,Huperzia serrata,Huperzia suberecta,Lycopodiella cernua,Isoetes azorica,Selaginella kraussiana,Ophioglossum azoricum,Ophioglossum lusitanicum,Equisetum telmateia,Osmunda regalis,Hymenophyllum tunbrigense,Hymenophyllum peltatum,Trichomanes speciosum,Culcita macrocarpa,Sphaeropteris cooperi,Asplenium adiantum-nigrum,Asplenium azoricum,Asplenium hemionitis,Asplenium sulcatum…	Borges et al., 2010	Brachystomella parvula,Ceratophysella denticulata ,Ceratophysella gibbosa,Hypogastrura manubrialis,Hypogastrura vernalis,Xenylla maritima ,Neanura muscorum,Deuteraphorura ghidinii,Deuteraphorura insubrarius,Onychiurus ambulans,Cyphoderus albinus,Entomobrya albocincta ,Entomobrya marginata,Entomobrya multifasciata,Heteromurus major ,Lepidocyrtus curvicollis,Pseudosinella ashmoleorum,Pseudosinella …	(Abdel-Monem et al., 1975)
Falklands	-51.7963	Broughton & McAdam, 2005	Abrotanella emarginata,Acaena antarctica,Acaena magellanica,Adiantum chilense,Agoseris coronopifolia,Agrostis magellanica,Agrostis meyenii,Alopecurus magellanicus,Anagallis alternifolia,Apium australe,Arachnitis uniflora,Asplenium dareoides,Azorella filamentosa,Azorella lycopodioides,Azorella monantha,Azorella selago,Baccharis tricuneata,Blechnum cordatum,Blechnum magellanicum,Blechnum penna-mari…	Chown & Convey, 2016	Parudenus falklandicus,Forficula auricularia,Philotarsus triangulum,Brachycaudus helichrysi,Jacksonia papillata,Macrosiphum euphorbiae,Rhopalosiphum padi,Tuberolachnus salignus,Sigara santiagiensis,Nothodelphax atlanticus,Amplicephalus faminei,Nysius sp.,Polychisme poecilus,Stenodema dohrni,Nabis paranensis,Rhizoecus bolacis,Trionymus jonesi,Carientothrips denticulatus,Apterothrips apteris,Hemero…	(Klügel, 2009)
Fernandina	-0.41238	Robinson, 1902	Trachypteris pinnata,Adiantum concinnum,Polypodium squamatum,Cenchrus platyacanthus,Eragrostis ciliaris,Setaria setosa,Cyperus mutisii,Cyperus mutisii,Bulbostylis capillaris,Phoradendron berteroanum,Amaranthus scleranthoides,Froelichia nudicaulis,Alternanthera glaucescens,Cryptocarpus pyriformis,Mollugo snodgrassii,Crotalaria pumila,Galactia latisiliqua,Tephrosia cinerea,Zanthoxylum fagara,Burser…	Linsley & Usinger, 1966	Heterolepisma insulare,Kalotermes immigrans,Kalotermes pacificus,Actornithophilus incisus,Austromenopon narboroughi,Myrsidea incerta,Ricinus angulatus,Brueelia chelydensis,Brueelia interposita,Degeeriella regalis,Docophoroides brevis,Philopterus communis,Physconelloides galapagensis,Quadraceps strepsilaris,Saemundssonia albemarlensis,Saemundssonia minor,Fulvius geniculatus,Scymnus galapagoensis,D…	(Geist et al., 2014)
Floreana	-1.30833	Robinson, 1902	Adiantum henslovianum,Asplenium sulcatum,Asplenium formosum,Asplenium lunulatum,Blechnum occidentale,Cheilanthes microphylla,Cystopteris fragilis,Anogramma chaerophylla,Anogramma leptophylla,Pityrogramma ebenea,Christella dentata,Cyclosorus interruptus,Polypodium incanum,Pleopeltis macrocarpa,Polystichum paleaceum,Pecluma pectinata,Polypodium squamatum,Doryopteris concolor,Azolla caroliniana,Salv…	Linsley & Usinger, 1966	Anurida maritima,Stylifera galapagoensis,Sphingonotus tetranesiotis subsp. tetranesiotis,Schistocerca melanocera subsp. melanocera,Halmenus robustus subsp. choristopterus,Liparoscelis cooksonii,Cryptoptilum erraticum,Gryllus assimilis,Periplaneta americana,Periplaneta australasiae,Pycnoscelus surinamensis,Nauphoeta cinerea,Galapagia solitaria,Kalotermes darwini,Anax amazili,Pantala flavescens,Pan…	(Geist et al., 2014)
Flores	39.4475	Borges et al., 2010	Diphasiastrum madeirense,Huperzia montana,Huperzia suberecta,Lycopodiella cernua,Lycopodiella inundata,Isoetes azorica,Selaginella kraussiana,Ophioglossum azoricum,Ophioglossum lusitanicum,Equisetum telmateia,Osmunda regalis,Hymenophyllum tunbrigense,Hymenophyllum peltatum,Trichomanes speciosum,Salvinia adnata,Culcita macrocarpa,Sphaeropteris cooperi,Asplenium adiantum-nigrum,Asplenium azoricum,A…	Borges et al., 2010	Ceratophysella denticulata,Ceratophysella engadinensis ,Hypogastrura manubrialis ,Xenylla maritima ,Superodontella lamellifer,Deuteraphorura insubrarius,Onychiurus ambulans ,Entomobrya multifasciata ,Heteromurus major ,Lepidocyrtus curvicollis,Desoria trispinata,Folsomia candida,Isotomiella minor ,Isotomurus palustris,Proctostephanus madeirensis ,Pseudisotoma sensibilis ,Tetracanthella matthesi ,…	(Abdel-Monem et al., 1975)
Ganghwado	37.7132	Lee et al., 2010	Equisetum arvense,Osmundastrum cinnamomeum,Dennstaedtia hirsuta,Dennstaedtia wilfordii,Pteridium aquilinum,Davallia mariesii,Asplenium incisum,Asplenium ruprechtii,Dryopteris setosa,Dryopteris chinensis,Dryopteris gymnophylla,Dryopteris lacera,Dryopteris monticola,Dryopteris sacrosancta,Dryopteris saxifraga,Dryopteris uniformis,Polystichum tripteron,Thelypteris confluens,Anisocampium niponicum,At…	Park et al., 2013	Ischnura asiatica,Lyriothemis pachygastra ,Orthetrum albistylum speciosum,Orthetrum triangulare melania,Pantala flavescens,Sympetrum darwinianum,Sympetrum depressiusculum,Sympetrum eroticum eroticum ,Sympetrum infuscatum,Acrida cinerea cinerea,Atractomorpha lata ,Hexacentrus unicolor,Loxoblemmus arietulus ,Oedaleus infernalis ,Oxya japonica japonica,Phaneroptera falcata,Phaneroptera nigroantennat…	Korea Institute of Geoscience and Mineral Resources (KIGAM). (n.d.).
Gardner	-1.33364	Robinson, 1902	Cenchrus platyacanthus,Eragrostis cilianensis,Panicum hirticaule,Brachiaria multiculma,Cyperus mutisii,Alternanthera echinocephala,Alternanthera flavicoma,Boerhavia coccinea,Sesuvium edmonstonei,Trianthema portulacastrum,Portulaca oleracea,Desmanthus virgatus,Desmodium glabrum,Neptunia plena,Oxalis dombeyi,Kallstroemia adscendens,Croton scouleri,Euphorbia recurva,Corchorus hirtus,Abutilon anderss…	Linsley & Usinger, 1966	Kalotermes darwini,Saemundssonia albemarlensis,Thyanta setigera,Necrobia rufipes,Selenophorus galapagoensis,Mastogenius galapagoensis,Pedonoeces spatulus,Eburia lanigera,Ormiscus variegatus,Cosymbia impudens,Sarcophaga isla,Paratrechina longicornis,Xylocopa darwini	(Geist et al., 2014)
Genovesa	0.32308	Robinson, 1902	Eragrostis ciliaris,Eragrostis cilianensis,Bursera graveolens,Croton scouleri,Croton scouleri,Euphorbia recurva,Euphorbia viminea,Abutilon anderssonianum,Waltheria ovata,Mentzelia aspera,Opuntia ula,Ipomoea habeliana,Ipomoea incarnata,Ipomoea cairica,Cordia lutea,Heliotropium angiospermum,Lantana peduncularis	Linsley & Usinger, 1966	Heterolepisma insulare,Schistocerca literorsa subsp. hyalina,Schistocerca melanocera,Liparoscelis cooksonii,Cryptoptilum lepismoide,Kalotermes galapagoensis,Kalotermes immigrans,Liorhyssus hyalinus,Philatis cinerea,Philatis producta,Phenacoccus parvus,Galapagodacnum darwini,Carcinops galapagoensis,Necrobia rufipes,Mordellistena galapagoensis,Cycloneda sanguinea,Stomion helopoides,Stomion linelli,…	(Geist et al., 2014)
Gough Island	-40.3183	Wace & Dickson, 1965	Ranunculus caroli,Cardamine glacialis,Stellaria media,Phylica arborea,Phylica nitida,Sophora macnabiana,Acaena sarmentosa,Acaena stangii,Callitriche christensenii,Callitriche japonica,Hydrocotyle leucocephala,Apium australe,Nertera granadensis,Nertera granadensis,Gamochaeta thouarsii,Empetrum nigrum,Empetrum rubrum,Solanum tuberosum,Plantago major,Dysphania tomentosa,Rumex acetosella,Rumex frutes…	Chown & Convey, 2016	Ectopsocus froggatti,Cerobasis annulata,Cerobasis guestfalica,Aulacorthum solani,Cavariella aegopodii,Jacksonia papillata,Myzus ornatus,Myzus persicae,Neomyzus circumflexum,Rhopalosiphum padi,Rhopalosiphum rufiabdominale,Nothodelphax atlanticus,Lissothrips sp.,Anaphothrips obscurus,Aptinothrips rufus,Frankliniella antarctica,Nesothrips inaccessiblensis,Thrips hawaiiensis,Thrips tabaci,Merothrips …	(Maund et al., 1988)
Graciosa	39.0525	Borges et al., 2010	Selaginella kraussiana,Osmunda regalis,Trichomanes speciosum,Sphaeropteris cooperi,Asplenium adiantum-nigrum,Asplenium azoricum,Asplenium hemionitis,Asplenium sulcatum,Asplenium obovatum,Asplenium onopteris,Asplenium scolopendrium,Blechnum spicant,Doodia caudata,Pteridium aquilinum,Cyrtomium falcatum,Dryopteris aemula,Dryopteris affinis,Dryopteris azorica,Polystichum setiferum,Nephrolepis cordifo…	Borges et al., 2010	Entomobrya marginata,Lepidocyrtus curvicollis,Desoria trispinata,Folsomia candida,Halisotoma maritima,Disparrhopalites patrizii ,Dilta saxicola,Cloeon dipterum,Anax imperator,Sympetrum fonscolombii ,Periplaneta americana,Locusta migratoria,Ruspolia nitidula,Gryllus bimaculatus,Anisolabis maritima,Euborellia annulipes ,Forficula auricularia,Labidura riparia,Valenzuela flavidus ,Ectopsocus briggsi …	(Abdel-Monem et al., 1975)
Gwallido	35.8094	Hwang et al., 2022	Achyranthes bidentata,Rhus chinensis,Anthriscus sylvestris,Peucedanum japonicum,Kalopanax septemlobus,Artemisia indica,Artemisia lancea,Artemisia scoparia,Aster hispidus,Doellingeria scabra,Bidens biternata,Bidens frondosa,Dendranthema lavandulifolium,Cirsium japonicum,Erigeron canadensis,Crepidiastrum denticulatum,Erigeron annuus,Eupatorium chinense,Lactuca indica,Petasites japonicus,Solidago vi…	Hwang et al., 2022	Anthelephila imperatrix,Stricticollis valgipes,Paracylindromorphus japanensis,Asiopodabrus asperipunctatus,Cicindela Eugrapha elisae,Exocentrus fasciolatus,Phytoecia Phytoecia rufiventris,Aulacophora nigripennis nigripennis,Basilepta fulvipes,Chrysolina Anopachys aurichalcea,Monolepta pallidula,Pagria signata,Physosmaragdina nigrifons,Coccinella Coccinella septempunctata,Harmonia xyridis,Harmonia…	(Kim et al., 2021)
Gyodongdo	37.7838	Lee et al., 2010	Equisetum arvense,Pteridium aquilinum,Asplenium incisum,Dryopteris chinensis,Thelypteris confluens,Anisocampium niponicum,Athyrium yokoscense,Pinus densiflora,Pinus koraiensis,Pinus rigida,Juniperus rigida,Populus deltoides,Salix pierotii,Alnus hirsuta,Corylus sieboldiana,Castanea crenata,Quercus acutissima,Quercus dentata,Quercus serrata,Celtis sinensis,Zelkova serrata,Morus alba,Humulus scanden…	Park et al., 2013	Ischnura asiatica,Lyriothemis pachygastra,Orthetrum albistylum speciosum ,Pantala flavescens,Pseudothemis zonata,Sympetrum darwinianum ,Sympetrum depressiusculum,Sympetrum infuscatum,Sympetrum parvulum,Sympetrum pedemontanum elatum ,Sympetrum uniforme,Periplaneta fuliginosa ,Statilia maculata,Tenodera angustipennis ,Anechura japonica,Timomenus komarowi,Acrida cinerea cinerea,Anapodisma beybienkoi…	(Kim et al., 2012)
Heard Island	-53.0919	Greene & Walton, 1975	Acaena magellanica,Azorella selago,Callitriche antarctica,Colobanthus kerguelensis,Pringlea antiscorbutica,Deschampsia antarctica,Poa cookii,Festuca kerguelensis	Chown & Convey, 2016	Apterothrips apteris,Bothrometopus brevis,Bothrometopus gracilipes,Canonopsis sericeus,Ectemnorhinus viridis,Palirhoeus eatoni,Meropathys randi,Leptusa atriceps,Embryonopsis halticella,Telmatogeton spp.,Amalopteryx maritima,Calycopteryx moseleyi,Anatalanta aptera	(Fox et al., 2021)
Ilhas Desertas	32.5129	Borges et al., 2010	Selaginella kraussiana,Polypodium macaronesicum,Adiantum capillus-veneris,Adiantum reniforme,Anogramma leptophylla,Hymenophyllum peltatum,Pteridium aquilinum,Asplenium billotii,Asplenium hemionitis,Asplenium sulcatum,Davallia canariensis,Ephedra fragilis,Apollonias barbujana,Fumaria bastardii,Fumaria montana,Papaver somniferum,Opuntia ficus-indica,Opuntia tuna,Sesuvium portulacastrum,Mesembryanth…	Borges et al., 2010	Ctenolepisma vieirai,Sympetrum fonscolombii,Loboptera decipiens decipiens,Perirrhytus lundbladi ,Calliptamus madeirae,Oedaleus decorus decorus,Sphingonotus rubescens rubescens,Decticus albifrons ,Platycleis falx,Haploembia solieri,Oligotoma nigra,Austromenopon echinatum ,Halipeurus abnormis ,Halipeurus bulweriae,Halipeurus pelagicus,Halipeurus theresae ,Naubates pterodromi ,Philoceanus becki,Saem…	(Geldmacher et al., 2000)
Inaccesible Island	-37.3001	Wace & Dickson, 1965	Brassica rapa,Cerastium glomeratum,Pelargonium grossularioides,Oxalis corniculata,Phylica arborea,Acaena sarmentosa,Acaena stangii,Callitriche spuria,Centella asiatica,Hydrocotyle leucocephala,Apium australe,Nertera granadensis,Nertera holmboei,Chevreulia sarmentosa,Laphangium luteoalbum,Gamochaeta thouarsii,Empetrum rubrum,Calystegia sepium,Physalis peruviana,Solanum americanum,Solanum tuberosum…	Chown & Convey, 2016	Trogium pulsatorium,Myzus persicae,Neomyzus circumflexum,Rhopalosiphum rufiabdominale,Coccus hesperidum,Nothodelphax atlanticus,Hemiberlesia rapax,Nabis hageni China,Nesothrips inaccessiblensis,Thrips tabaci,Inaccodes oblongus,Palaechtodes cossonoides,Pentarthum carmichaeli,Tristanodes conicus,Tristanodes echinatus,Tristanodes integer,Tristanodes medius,Tristanodes reppetonis,Liodessus involucer,…	(Chevallier et al., 1992)
Isabela	-0.82923	Robinson, 1902	Trachypteris pinnata,Adiantum concinnum,Asplenium formosum,Asplenium achalense,Blechnum occidentale,Cheilanthes microphylla,Cheilanthes myriophylla,Gymnogramma tartaea,Christella dentata,Notholaena sulphurea,Polypodium incanum,Pleopeltis macrocarpa,Polystichum paleaceum,Pecluma pectinata,Polypodium squamatum,Pteris aquilina,Doryopteris concolor,Stuckenia pectinata,Ruppia maritima,Najas marina,Ari…	Linsley & Usinger, 1966	Heterolepisma insulare,Closteridea bauri,Sphingonotus trinesiotis subsp. malbemarlensis,Schistocerca melanocera subsp. lineata,Schistocerca melanocera subsp. minor,Halmenus robustus subsp. cuspidatus,Liparoscelis cooksonii,Liparoscelis paludicola,Cryptoptilum erraticum,Cryptoptilum lepismoide,Hygronemovius speculi,Gryllus assimilis,Anisopygia snodgrassii,Pycnoscelus surinamensis,Galapagia solitar…	(Geist et al., 2014)
Jangjado	35.8104	Hwang et al., 2022	Trachelospermum asiaticum,Kalopanax septemlobus,Artemisia indica,Artemisia scoparia,Aster spathulifolius,Bidens bipinnata,Erigeron floribundus,Lactuca raddeana,Solidago virgaurea,Symphyotrichum pilosum,Carpinus turczaninowii,Lonicera japonica,Viburnum carlesii,Euonymus fortunei,Euonymus maackii,Euonymus hamiltonianus,Euonymus japonicus,Suaeda glauca,Commelina communis,Ipomoea hederifolia,Sedum or…	Hwang et al., 2022	Anthelephila bramina coiffaiti,Anthelephila imperatrix,Habroloma atronitidum,Aulacophra nigripennis nigripennis,Lema Lema diversa,Lema Petauristes fortunei,Lilioceris sinica,Phygasia fulvipennis,Coccinella Coccinella septempunctata,Harmonia axyridis,Harmonia yedoensis,Hippodamia Hemisphaerica tredecimpunctata,Propylea japonica,Pseudocneorhinus bifasciatus,Pseudocneorhinus minimus,Psilarthroides c…	(Kim et al., 2021)
Kerguelen Archipelago	-49.3948	Greene & Walton, 1975	Blechnum penna-marina,Cystopteris fragilis,Grammitis poeppigiana,Hymenophyllum peltatum,Lycopodium magellanicum,Phlegmariurus saururus,Polypodium vulgare,Acaena magellanica,Azorella selago,Callitriche antarctica,Colobanthus kerguelensis,Coprosma pumila,Leptinella plumosa,Crassula moschata,Galium antarcticum,Limosella australis,Lyallia kerguelensis,Montia fontana,Pringlea antiscorbutica,Ranunculus…	Chown & Convey, 2016	Liposcelis kidderi,Rhyopsocus eclipticus,Trogium pulsatorium,Aulacorthum solani,Myzus ascalonicus,Myzus ornatus,Myzus persicae,Rhopalosiphum padi,Apterothrips apteris,Merizodus soledadinus,Asynonychus cervinus,Bothrometopus angusticollis,Bothrometopus brevis,Bothrometopus gracilipes,Bothrometopus sulcatus,Canonopsis sericeus,Disker tenuicornis,Ectemnorhinus drygalskii,Ectemnorhinus fuscus,Ectemno…	(Quilty & Wheller, 2000)
Kwajalein	9.18601	Fosberg, 1990	Psilotum nudum,Asplenium nidus,Nephrolepis hirsutula,Digitaria radicosa,Digitaria setigera,Lepturus repens,Thuarea involuta,Pycreus polystachyos,Eleocharis geniculata,Fimbristylis cymosa,Cocos nucifera,Alocasia macrorrhizos,Tacca leontopetaloides,Musa X paradisiaca,Casuarina equisetifolia,Artocarpus altilis,Pipturus argenteus,Boerhavia tetrandra,Pisonia grandis,Sesuvium portulacastrum,Portulaca a…	Sugerman, 1979	Ornebius sp.,Kalotermes sp.,Nasutitermes sp.,Tholymis tillarga,Caecilius casarum,Chelisoches morio,Carneocephala sp.,Parlatoria crotonis,Trigonotyles doddi,Opogona apicalis,Hedylepta diemenalis,Marasmia trapezalis,Piletocera signiferalis,Syngamia floridalis,Agrius cingulatus,Agrius convolvuli,Chromis erotus eras,Cephonodes picus,Anua coronata,Calogramma festiva,Mocis frugalis,Spodoptera exempta,H…	(Keating, 1992)
Macquarie	-54.6208	Greene & Walton, 1975	Blechnum penna-marina,Grammitis poeppigiana,Hymenophyllum peltatum,Huperzia firma,Polystichum chilense,Acaena magellanica,Acaena minor,Azorella selago,Callitriche antarctica,Cardamine corymbosa,Colobanthus muscoides,Colobanthus quitensis,Coprosma pumila,Leptinella plumosa,Crassula moschata,Epilobium pedunculare,Epilobium nerterioides,Hydrocotyle leucocephala,Montia fontana,Myriophyllum quitense,P…	Chown & Convey, 2016	Austropsocus insularis,Jacksonia papillata,Myzus ascalonicus,Rhopalosiphum padi,Physemothrips chrysodermus,Thrips imaginis,Epichorius sorenseni,Crymus sp.,Homalium sp.,Leptusa antarctica,Omaliomimus albipennis,Omaliomimus venator,Stenomalium helmsi,Stenomalium sulcithorax,Eudonia gressittii,Eudonia psammitis,Agrotis ipsilon,Australimyza macquariensis,Bryophaenocladius sp.,Smittia sp.,Smittia sp. …	(Duncan & Varne, 1988)
Madeira	32.7607	Borges et al., 2010	Diphasiastrum madeirense,Huperzia hastata,Huperzia suberecta,Selaginella kraussiana,Selaginella kraussiana,Equisetum telmateia,Botrychium lunaria,Ophioglossum azoricum,Ophioglossum lusitanicum,Osmunda regalis,Phlebodium aureum,Polypodium interjectum,Polypodium macaronesicum,Polypodium vulgare,Cheilanthes acrostica,Cheilanthes guanchica,Cheilanthes maderensis,Cheilanthes tinaei,Notholaena marantae…	Borges et al., 2010	Ceratophysella denticulata,Ceratophysella engadinensis,Ceratophysella gibbosa,Mesogastrura libyca,Xenylla maritima,Xenylla welchi,Xenylla xavieri,Anurida granaria,Brachystomella parvula,Deutonura plena,Deutonura sinistra,Friesea claviseta,Friesea ladeiroi,Friesea mirabilis,Lathriopyga longiseta,Micranurida pygmaea,Neanura muscorum,Pseudachorutes palmiensis ,Superodontella lamellifer,Xenyllodes ar…	(Geldmacher et al., 2000)
Maldo	35.8551	Hwang et al., 2022	Acer pictum,Lampranthus aureus,Lampranthus spectabilis,Tetragonia tetragonioides,Achyranthes bidentata,Rhus chinensis,Anthriscus sylvestris,Cnidium japonicum,Peucedanum japonicum,Arisaema ringens,Artemisia fukudo,Artemisia indica,Artemisia lancea,Artemisia scoparia,Aster hispidus,Doellingeria scabra,Aster spathulifolius,Bidens bipinnata,Dendranthema lavandulifolium,Crepidiastrum denticulatum,Erig…	Hwang et al., 2022	Asiopodabrus asperipunctatus,Chlorophorus muscosus,Phytoecia Phytoecia rufiventris,Cetonia pilifera,Argopus koreanus,Aulacophora nigripennis nigripennis,Basilepta fulvipes,Chrysolina Anopachys aurichalcea,Pagria signata,Coccinella Coccinella septempunctata,Henosepilachna vigintioctopunctata,Hippodamia Hemisphaerica tredecimpunctata,Ceutorhynchus Ceutorhynchus dauricus,Eugnathus distinctus,Hypera …	(Kim et al., 2021)
Marchena	0.31836	Robinson, 1902	Pityrogramma ebenea,Nephrolepis biserrata,Polypodium squamatum,Aristida divulsa,Aristida subspicata,Cenchrus platyacanthus,Eragrostis ciliaris,Trichoneura lindleyana,Paspalum setaceum,Bulbostylis capillaris,Cryptocarpus pyriformis,Desmodium glabrum,Rhynchosia senna,Tephrosia cinerea,Castela galapageia,Polygala galapageia,Acalypha sericea,Croton scouleri,Croton scouleri,Euphorbia viminea,Euphorbia…	Linsley & Usinger, 1966	Actornithophilus incisus,Austromenopon narboroughi,Eidmanniella aurifasciata,Myrsidea incerta,Columbicola macrourae,Degeeriella regalis,Pectinopygus sulae,Physconelloides galapagensis,Quadraceps separatus,Coptostethus williamsi,Necrobia rufipes,Camponotus Pseudocolobopsis macilentus bindloensis	(Geist et al., 2014)
Marion Island	-46.9106	Greene & Walton, 1975	Blechnum penna-marina,Elaphoglossum randii,Grammitis kerguelenensis,Hymenophyllum peltatum,Lycopodium magellanicum,Phlegmariurus saururus,Polystichum marionense,Acaena magellanica,Azorella selago,Callitriche antarctica,Colobanthus kerguelensis,Leptinella plumosa,Crassula moschata,Limosella australis,Montia fontana,Potamogeton ulei,Pringlea antiscorbutica,Ranunculus biternatus,Ranunculus moseleyi,…	Chown & Convey, 2016	Antarctopsocus jeanneli,Macrosiphum euphorbiae,Myzus ascalonicus,Rhopalosiphum padi,Apterothrips apteris,Bothrometopus elongatus,Bothrometopus huntleyi,Bothrometopus parvulus,Bothrometopus randi,Ectemnorhinus similis,Palirhoeus eatoni,Meropathus chuni,Leptusa atriceps,Agrotis ipsilon,Agrotis segetum,Helicoverpa armigera,Vanessa cardui,Plutella xylostella,Pringleophaga marioni,Embryonopsis haltice…	(McDOUGALL et al., 2001)
McDonald Island	-53.0252	Greene & Walton, 1975	Azorella selago,Pringlea antiscorbutica,Poa cookii	Chown & Convey, 2016	Bothrometopus brevis,Canonopsis sericeus,Ectemnorhinus viridis,Amalopteryx maritima,Calycopteryx moseleyi,Anatalanta aptera	(Quilty & Wheller, 2000)
Mokoai	-38.0812	Christensen & Sutton, 2007	Dacrycarpus dacrydioides,Podocarpus totara,Rhopalostylis sapida,Alectryon excelsus,Aristotelia serrata,Beilschmiedia tawa,Corynocarpus laevigatus,Dysoxylum spectabile,Entelea arborescens,Fuchsia excorticata,Griselinia littoralis,Knightia excelsa,Kunzea ericoides,Litsea calicaris,Melicytus ramiflorus,Metrosideros excelsa,Metrosideros robusta,Metrosideros excelsa,Rapanea australis,Nothofagus menzie…	Meads & Fitzgerald, 2001	Hemicordulia australiae,Celatoblatta vulgaris,Platyzosteria novaeseelandiae,Parallepsidion latipennis,Labidura riparia,Gemideina thoracica,Gymnoplectron tuarti,Isoplectron sp.,Neonetus sp.,Conocephalus semivittatus,Teleogryllus commodus,Nemobius sp.,Phaulacridium marginale,Acanthoxyla prasina inemis,Argosarchus horridus,Philaenus trimaculatus,Aka finitima,Scolypopa australis,Empicoris rubromacula…	GNS Science. (n.d.).
Moturua	-34.47	Wright, 1977	Avicennia marina,Ozothamnus leptophyllus,Coprosma robusta,Leucopogon fasciculatus,Ficus carica,Geniostoma rupestre,Scaevola novae-zelandiae,Leptospermum scoparium,Melianthus major,Metrosideros excelsa,Phormium tenax,Phytolacca octandra,Pimelea prostrata,Adiantum hispidulum,Asplenium flaccidum,Asplenium obtusatum,Oldenlandia sieberi,Blechnum medium,Hypolepis tenuifolia,Pteridium aquilinum,Pteris t…	MacDonald, 1977	Ctenognathus actochares,Xylotoles gratus,Coccinella leonina,Rhizobius debilis,Scymnus sp.,Acalles intutus,Acalles pascoei,Hadracalles fuliginosus,Irenimus compressus,Corymbites strangulatus,Hyphalus sp.,Hyphalus sp. 2,Ocnodus piceus,Odontria borealis,Chrysopeplus expolitus,Mimopeus elongatus,Anisolabis littorea,Platyzosteria rufoterminata,Celeriblattina minor,Calliphora stygia,Calliphora hortona,…	(Keating, 1992)
Myeongdo	35.8513	Hwang et al., 2022	Livistona chinensis,Acer palmatum,Acer pictum,Achyranthes bidentata,Lycoris radiata,Rhus chinensis,Anthriscus sylvestris,Osmorhiza aristata,Ostericum sieboldii,Peucedanum japonicum,Ilex crenata,Arisaema ringens,Pinellia ternata,Aralia elata,Hedera rhombea,Doellingeria scabra,Aster spathulifolius,Bidens bipinnata,Bidens frondosa,Bidens tripartita,Dendranthema lavandulifolium,Cirsium japonicum,Erig…	Hwang et al., 2022	Anthelephila imperatrix,Stricticollis valgipes,Paracylindromorphus japanensis,Phytoecia Phytoecia rufiventris,Stictoleptura Aredolpona rubra,Aulacophora indica,Aulacophora nigripennis nigripennis,Basilepta fulvipes,Chrysolina Anopachys aurichalcea,Lema Lema diversa,Lema Petauristes honorata,Mantura Mantura clavareaui,Pagria signata Motschulsky,Sphenoraia intermedia,Coccinella coccinella septempun…	(Kim et al., 2021)
Nightingale Island	-37.4241	Wace & Dickson, 1965	Phylica arborea,Acaena sarmentosa,Callitriche palustris,Apium australe,Nertera granadensis,Nertera holmboei,Cotula moseleyi,Gamochaeta thouarsii,Empetrum rubrum,Solanum tuberosum,Dysphania ambrosioides,Dysphania tomentosa,Rumex obtusifolius,Phormium tenax,Carex insularis,Carex thouarsii,Carex firma,Isolepis sulcata,Holcus lanatus,Muhlenbergia torreyana,Phlegmariurus saururus,Asplenium erectum,Asp…	Chown & Convey, 2016	Rhopalosiphum padi,Nothodelphax atlanticus,Hemiberlesia rapax,Nabis hageni,Gunodes major,Palaechtodes cossonoides,Palaechtus glabratus,Pentarthum carmichaeli,Tristanodes insolidus,Tristanodes minor,Tristanodes sivertseni,Senilites tristanicola,Cercyon depressus,Atheta pseudoinsulana,Quedius fulgidus,Quedius mesomelinus,Dimorphinoctua cunhaensis,Dimorphinoctua pilifera,Nycterosea obstipata,Faronta…	(Bjørk et al., 2011)
Nuutele	-14.0633	Whistler, 1983	Acrostichum aureum,Antrophyum plantagineum,Asplenium polyodon,Asplenium nidus,Christella harveyi,Davallia solida,Dryopteris dissecta,Huperzia carinata,Huperzia phlegmaria,Nephrolepis biserrata,Nephrolepis hirsutula,Ophioglossum pendulum,Phymatosorus scolopendria,Pteris ensiformis,Pteris pacifica,Pyrrosia adnascens,Schizaea dichotoma,Selaginella correae,Selaginella plana,Tectaria stearnsii,Crepido…	Kami & Miller, 1998	Aulacophora similis,Prorhinotermes inopinatus,Omiodes diemenalis,Anticarsia irrorata,Euploea algea schmeltzi	(Keating, 1992)
Ofu	-14.1726	Whistler, 1980	Sesuvium portulacastrum,Achyranthes aspera,Rhus taitensis,Cananga odorata,Alyxia bracteolosa,Alyxia stellata,Cerbera manghas,Tabernaemontana pandacaqui,Meryta macrophylla,Hoya australis,Physostelma betchei,Hoya pottsii,Cordia subcordata,Tournefortia argentea,Canarium harveyi,Canarium vitiense,Garuga floribunda,Terminalia catappa,Terminalia richii,Wollastonia biflora,Santaloides samoense,Ipomoea l…	Kami & Miller, 1998	Sphaerorhinus puncticollis,Samoaneros acuticollis,Ophiomyia cornuta,Lonchaea uniseta,Chromatopoda annulipes,Lallemandia juddi,Bacturia maddisoni,Atylana maculifrons,Atylana maculifrons manuana,Camponotus chloroticus,Nyctemera baulus samoensis,Cleora samoana,Thalassodes pilaria,Achaea serva,Aedia sericea,Chasmina tibialis,Hydrillodes surata,Hypocala deflorata,Mocis trifasciata,Ophiusa coronata,Ser…	(Keating, 1992)
Pico	38.458	Borges et al., 2010	Diphasiastrum madeirense,Huperzia serrata,Huperzia suberecta,Lycopodiella cernua,Lycopodiella inundata,Isoetes azorica,Selaginella kraussiana,Botrychium lunaria,Equisetum telmateia,Osmunda regalis,Hymenophyllum tunbrigense,Hymenophyllum peltatum,Trichomanes speciosum,Culcita macrocarpa,Sphaeropteris cooperi,Asplenium adiantum-nigrum,Asplenium anceps,Asplenium azoricum,Asplenium hemionitis,Aspleni…	Borges et al., 2010	Ceratophysella denticulata ,Mesogastrura libyca ,Xenylla maritima ,Deuteraphorura ghidinii ,Onychiurus ambulans ,Cyphoderus albinus ,Entomobrya albocincta,Entomobrya atrocincta,Entomobrya marginata,Entomobrya multifasciata,Haloentomobrya dollfusi,Heteromurus major,Lepidocyrtus curvicollis,Pseudosinella ashmoleorum ,Pseudosinella azorica,Anurophorus laricis,Desoria trispinata,Folsomia fimetaria,Fo…	(Abdel-Monem et al., 1975)
Pinzon	0.6109	Robinson, 1902	Polypodium squamatum,Leptochloa mucronata,Brachiaria multiculma,Setaria setosa,Cyperus elegans,Tillandsia insularis,Murdannia nudiflora,Amaranthus squamulatus,Alternanthera echinocephala,Alternanthera nudicaulis,Trianthema portulacastrum,Desmanthus virgatus,Parkinsonia aculeata,Oxalis carnosa,Oxalis dombeyi,Kallstroemia adscendens,Castela galapageia,Acalypha wui,Croton scouleri,Euphorbia punctula…	Linsley & Usinger, 1966	Stylifera galapagoensis,Schistocerca intermedia,Ortjezia galapagoensis,Calosoma howardi,Feronia duncani,Grammophorus galapagoensis,Chrysobothris williamsi,Mastogenius cuneaticollis,Stomion obesum,Ammophorus obscurus,Pedonoeces duncani,Tetrapriocera longicornis,Amphicerus cornutus galapaganus,Eburia lanigera,Estola duncani,Lembodes subcostatus,Neopentarthrum cunicollis,Leptotes parrhasioides,Urban…	(Geist et al., 2014)
Pinta	0.59195	Robinson, 1902	Polypodium squamatum,Aristida divulsa,Bouteloua disticha,Cenchrus platyacanthus,Eragrostis ciliaris,Sporobolus domingensis,Peperomia galioides,Phoradendron berteroanum,Alternanthera echinocephala,Alternanthera flavicoma,Cissampelos pareira,Desmodium glabrum,Zanthoxylum fagara,Bursera graveolens,Polygala galapageia,Acalypha sericea,Croton scouleri,Euphorbia recurva,Euphorbia viminea,Abutilon ander…	Linsley & Usinger, 1966	Cryptoptilum erraticum,Coccus hesperidum var. pacificum,Hemiberlesia lataniae,Bembidion galapagoensis,Galapagodacnum darwini,Carcinops galapagoensis,Saprinus modestior,Necrobia rufipes,Coptostethus williamsi,Stomion rugosum,Ammophorus abingdoni,Pedonoeces lugubris,Amphicerus cornutus galapaganus,Ataenius arrowi,Ataenius scutellaris,Trox suberosus,Trox seymourensis,Ormiscus variegatus,Gerstaeckeri…	(Geist et al., 2014)
Porto Santos	33.05	Borges et al., 2010	Selaginella kraussiana,Equisetum telmateia,Ophioglossum lusitanicum,Polypodium macaronesicum,Adiantum capillus-veneris,Adiantum reniforme,Anogramma leptophylla,Hymenophyllum peltatum,Pteridium aquilinum,Asplenium billotii,Asplenium hemionitis,Asplenium sulcatum,Davallia canariensis,Pinus halepensis,Pinus pinaster,Juniperus phoenicea,Ephedra fragilis,Apollonias barbujana,Adonis microcarpa,Consolid…	Borges et al., 2010	Ceratophysella gibbosa,Hypogastrura manubrialis ,Xenylla maritima,Xenylla xavieri ,Cyphoderus albinus,Entomobrya atrocincta,Entomobrya marginata,Entomobrya multifasciata,Heteromurus major,Heteromurus nitidus ,Lepidocyrtus montseniensis,Lepidocyrtus paradoxus,Pseudosinella octopunctata,Seira domestica,Sinella pulcherrima jugoslavica,Cryptopygus ponticus,Cryptopygus thermophilus ,Proctostephanus st…	(Geldmacher et al., 2000)
Prince Edward Island	-46.6356	Greene & Walton, 1975	Blechnum penna-marina,Elaphoglossum randii,Grammitis kerguelenensis,Hymenophyllum peltatum,Lycopodium magellanicum,Phlegmariurus saururus,Polystichum marionense,Acaena magellanica,Azorella selago,Callitriche antarctica,Colobanthus kerguelensis,Leptinella plumosa,Crassula moschata,Limosella australis,Montia fontana,Pringlea antiscorbutica,Ranunculus biternatus,Polypogon monspeliensis,Juncus scheuc…	Chown & Convey, 2016	Antarctopsocus jeanneli,Bothrometopus elongatus,Bothrometopus huntleyi,Bothrometopus parvulus,Bothrometopus randi,Ectemnorhinus kuscheli,Ectemnorhinus similis,Palirhoeus eatoni,Meropathus chuni,Leptusa atriceps,Pringlophaga kerguelensis,Pringlophaga marioni,Embryonopsis halticella,Limnophyes minimus,Telmatogeton amphibius,Fannia canicularis,Paractora dreuxi,Psychoda parthenogenetica,Apetaenus lit…	(McDOUGALL et al., 2001)
Rabida	-0.41719	Robinson, 1902	Aristida villosa,Bouteloua disticha,Amaranthus squamulatus,Desmodium glabrum,Neptunia plena,Phaseolus mollis,Castela galapageia,Polygala galapageia,Polygala galapageia,Euphorbia viminea,Maytenus octogona,Waltheria ovata,Opuntia galapageia,Ipomoea incarnata,Ipomoea cairica,Cordia lutea,Lantana peduncularis,Pectis subsquarrosa,Porophyllum ruderale	Linsley & Usinger, 1966	Kalotermes immigrans,Thyanta setigera,Thyanta similis,Fulvius geniculatus,Creontiades willowsi,Philatis vicina,Exitianus digressus,Necrobia rufipes,Pedonoeces opacus,Eburia lanigera,Leptostylus williamsi,Docema galapagoensis,Aedes taeniorhynchus ,Odinia williamsi,Conomyrma pyramica albemarlensis	(Geist et al., 2014)
Red Mercury	-36.6238	Lynch & Ferguson, 1972	Psilotum nudum,Rhagodia triandra,Lycopodium volubile,Botrychium australe,Cyathea dealbata,Cyathea medullaris,Pyrrosia serpens,Phymatodes diversifolia,Thelypteris pennigera,Pteridium aquilinum,Pteris berteroana,Asplenium obtusatum,Asplenium polyodon,Blechnum medium,Blechnum filiforme,Blechnum lanceola,Polystichum richardii,Adiantum chilense,Adiantum hispidulum,Adiantum cunninghamii,Abies pinsapo,B…	Johannesson, 1972	Nesomachilus maoricus,Odontria xanthosticta,Xylotoles griseus,Xylotoles parvulus,Xylotoles sandageri,Hybolasius crista,Microlamia pygmaea,Elmidae sp.,Helodidae sp.,Ctenognathus novaezealandiae,Cafius quadriimpressus,Aleocharinae sp.,Ctenicera sp.,Neocicindela sp.,Nothotelus sp.,Omedes sp.,Halyles nigrescens,Neocyba metrosideros,Praolepra infusca,Sericotrogus subaenescens,Irenimus compressus,Acall…	(Hayward & Moore, 1972)
San Cristobal	-0.86747	Robinson, 1902	Trachypteris pinnata,Adiantum henslovianum,Adiantum petiolatum,Asplenium sulcatum,Asplenium cristatum,Asplenium formosum,Asplenium lunulatum,Asplenium serratum,Blechnum occidentale,Cheilanthes microphylla,Nephrodium villosum,Nephrolepis pectinata,Polystichum paleaceum,Pecluma pectinata,Polypodium squamatum,Pteris aquilina,Doryopteris concolor,Lycopodium clavatum,Aristida divulsa,Bouteloua distich…	Linsley & Usinger, 1966	Closteridea bauri,Sphingonotus trinesiotis subsp. trinesiotis,Schistocerca literosa subsp. literosa,Anaulocomera darwinii,Neoconocephalus triops,Gryllus assimilis,Symploce lita,Leurolestes pallidus,Periplaneta australasiae,Periplaneta brunnea,Pycnoscelus surinamensis,Neuphoeta cinerea,anisolabis bormansi,Euborellia annulipes,Kalotermes immigrans,Anomalagrion hastatum,Aeshna galapagoensis,Anax ama…	(Geist et al., 2014)
San Nicolas	33.2429	Foreman, 1967	Abronia maritima,Abronia umbellata,Achillea millefolium,Elymus repens,Amblyopappus pusillus,Ambrosia chamissonis,Ammophila arenaria,Amsinckia menziesii,Amsinckia spectabilis,Apiastrum angustifolium,Artemisia nesiotica,Astragalus traskiae,Atriplex californica,Atriplex coulteri,Atriplex leucophylla,Atriplex patula,Atriplex watsonii,Avena fatua,Baccharis pilularis,Brassica nigra,Dichelostemma conges…	Miller, 1985	Microtes nicola,Cnemottetix spinulus,Collops crusoe,Apsena grossa,Eleodes laticollis apprimus,Eleodes subvestitus,Coelus pacificus,Argyrotaenia franciscana insulana,Cophyra hennei,Bambix americans dugi,Anthophora urbana nicolai	United States Geological Survey. (n.d.).
Santa Barbara	33.4756	Philbrick, 1972	Polypodium californicum,Phyllospadix torreyi,Avena fatua,Bromus arizonicus,Bromus berteroanus,Hordeum murinum,Hordeum pusillum,Lamarckia aurea,Melica imperfecta,Parapholis incurva,Phalaris minor,Polypogon monspeliensis,Nassella pulchra,Vulpia myuros,Vulpia octoflora,Dichelostemma congestum,Cannabis sativa,Hesperocnide tenella,Parietaria hespera,Eriogonum giganteum,Pterostegia drymarioides,Aphanis…	Miller, 1985	Trimarotropis santabarbara,Tiaja insula,Scymnus falli,Apsena grossa,Coniontis lata,Elaodes incultus,Elaodes laticollis apprimus,Argyrotaenis isolatissima,Efferia anacapai,Stenopogon neojubatus,Camponotus bakeri	United States Geological Survey. (n.d.).
Santa Catalina	33.3799	Thorne, 1967	Equisetum laevigatum,Equisetum telmateia,Selaginella bigelovii,Dryopteris arguta,Polypodium californicum,Adiantum capillus-veneris,Adiantum jordanii,Aspidotis californica,Notholaena californica,Pellaea andromedifolia,Pellaea mucronata,Pentagramma triangularis,Pteridium aquilinum,Azolla filiculoides,Mesembryanthemum cordifolium,Carpobrotus chilensis,Mesembryanthemum crystallinum,Mesembryanthemum n…	Miller, 1985	Morsea californica catalinae,Neduba propsti,Pseudosermyle catalinae,Okanagana hirsuta,Okanagana catalina,Strigota seclusa,Coenonycha clypeata,Coenonycha fulva,Phobetus ciliatus,Serica catalina,Euvrilletta catalinae,Xarifa insularis,Dasytastes catalinae,Dasytastes insularis,Trichochorus pedalus,Apsena grossa,Cibdelis bachei,Coelus pacificus,Metoponium insulare,Cantharis hatchi dorothyae,Colaspidea…	United States Geological Survey. (n.d.).
Santa Clemente	32.8965	Raven, 1963	Selaginella bigelovii,Adiantum jordanii,Cheilanthes newberryi,Pellaea andromedifolia,Pityrogramma triangularis,Dryopteris arguta,Polypodium californicum,Typha domingensis,Typha latifolia,Phyllospadix torreyi,Agrostis pallens,Aristida adscensionis,Avena fatua,Avena sativa,Bromus carinatus,Bromus berteroanus,Cynodon dactylon,Dissanthelium californicum,Distichlis spicata,Leymus condensatus,Vulpia br…	Miller, 1985	Scirtatica clementina,Cnemotettix pulvillifer,Heliococcus clemente,Amara clementina,Amara insularis,Pterostichus gliscans,Coenonycha clementina,Xarifa insularis,Attalus transmarinus,Dasytes clemente,Trichochorus pedalus,Melanophthalma insularis,Apsena grossa,Coniontis lata,Eleodes laticollis apprimus,Eusattus robustus,Coelus pacificus,Colaspidea subvittata,Zosteropoda clementei,Pterotaea criniger…	United States Geological Survey. (n.d.).
Santa Cruz	-0.6395	Robinson, 1902	Aristida subspicata,Bouteloua disticha,Cenchrus platyacanthus,Panicum hirticaule,Paspalum vaginatum,Atriplex crassifolia,Amaranthus caracasanus,Amaranthus squamulatus,Amaranthus urceolatus,Alternanthera echinocephala,Alternanthera vestita,Boerhavia erecta,Boerhavia scandens,Boerhavia plumbaginea,Mollugo flavescens,Trianthema portulacastrum,Acacia macracantha,Senna uniflora,Dalea tenuicaulis,Desmo…	Linsley & Usinger, 1966	Heterolepisma insulare,Stylifera galapagoensis,Lepidocampa juradoi seclusa,Sphingonotus tetranesiotis subsp. indefatigabilensis,Sphingonotus trinesiotis subsp. indefatigabilensis,Schistocerca melanocera subsp. immaculata,Halmenus robustus subsp. robustus,Anaulocomera darwinii,Liparoscelis cooksoni ensifer,Conocephalus exitiosus,Gryllus assimilis,Kalotermes darwini,Kalotermes immigrans,Heteroterme…	(Geist et al., 2014)
Santa Fe	-0.81987	Robinson, 1902	Aristida subspicata,Bouteloua disticha,Cenchrus platyacanthus,Eragrostis cilianensis,Trichoneura lindleyana,Panicum hirticaule,Brachiaria multiculma,Setaria setosa,Amaranthus scleranthoides,Alternanthera echinocephala,Cryptocarpus pyriformis,Sesuvium edmonstonei,Trianthema portulacastrum,Tephrosia cinerea,Oxalis dombeyi,Bursera graveolens,Acalypha nana,Acalypha stachyura,Acalypha stachyura,Croton…	Linsley & Usinger, 1966	Sphingonotus tetranesiotis subsp. barringtonensis,Schistocerca melanocera subsp. pallida,Liparoscelis pallidus,Myrsidea incerta,Quadraceps birostris,Quadraceps strepsilaris,Saemundssonia minor,Saemundssonia platygaster,Necrobia rufipes,Stomion obesum,Ammophorus antennatus,Ammophorus bifoveatus barringtoni,Pedonoeces barringtoni,Gerstaeckeria galapagoensis barringtoni,Villa primitiva,Odinia willia…	(Geist et al., 2014)
Santa Maria	36.9788	Borges et al., 2010	Selaginella kraussiana,Ophioglossum azoricum,Ophioglossum lusitanicum,Equisetum ramosissimum,Equisetum telmateia,Osmunda regalis,Hymenophyllum tunbrigense,Trichomanes speciosum,Culcita macrocarpa,Sphaeropteris cooperi,Asplenium adiantum-nigrum,Asplenium azoricum,Asplenium hemionitis,Asplenium sulcatum,Asplenium obovatum,Asplenium onopteris,Asplenium scolopendrium,Asplenium trichomanes,Blechnum ap…	Borges et al., 2010	Acherontiella bougisi ,Ceratophysella gibbosa,Mesogastrura libyca,Paraxenylla affiniformis,Deuteraphorura insubrarius,Onychiurus ambulans,Orthonychiurus folsomi ,Entomobrya marginata,Entomobrya multifasciata,Heteromurus major,Heteromurus nitidus,Lepidocyrtus curvicollis,Sinella coeca ,Desoria trispinata,Proctostephanus stuckeni,Tomocerus minor,Dicyrtomina minuta,Sminthurinus niger,Disparrhopalite…	(Abdel-Monem et al., 1975)
Santiago	-0.26198	Robinson, 1902	Elaphoglossum muscosum,Acrostichum viscosum,Adiantum concinnum,Adiantum henslovianum,Asplenium anisophyllum,Asplenium sulcatum,Asplenium achalense,Asplenium radicans,Blechnum occidentale,Christella dentata,Nephrolepis pectinata,Notholaena sulphurea,Campyloneurum angustifolium,Phlebodium aureum,Pleopeltis macrocarpa,Pecluma pectinata,Campyloneurum phyllitidis,Polypodium pleiosorum,Doryopteris conc…	Linsley & Usinger, 1966	Stylifera galapagoensis,Halmenus robustus,Conocephalus exitiosus,Kalotermes darwini,Kalotermes immigrans,Kalotermes fatulus,Kalotermes pacificus,Myrsidea incerta,Acrosternum viridans,Dicranocephalus,Nysius marginalis,Heraeus pacificus,Orthaea insularis,Corythaica cytharina,Nabis punctipennis,Psallus insularis,Fulvius geniculatus,Diaphnidia crockeri,Dagbertus quadrinotatus,Dagbertus spoliatus,Creo…	(Geist et al., 2014)
Sao Jorge	38.641	Borges et al., 2010	Diphasiastrum madeirense,Huperzia serrata,Huperzia suberecta,Isoetes azorica,Selaginella kraussiana,Equisetum telmateia,Osmunda regalis,Hymenophyllum tunbrigense,Hymenophyllum peltatum,Trichomanes speciosum,Culcita macrocarpa,Sphaeropteris cooperi,Asplenium adiantum-nigrum,Asplenium azoricum,Asplenium hemionitis,Asplenium sulcatum,Asplenium monanthes,Asplenium obovatum,Asplenium onopteris,Aspleni…	Borges et al., 2010	Ceratophysella denticulata ,Xenylla maritima,Heteromurus major,Lepidocyrtus curvicollis ,Pseudosinella azorica,Desoria trispinata,Folsomia fimetaria ,Folsomia norvegica,Tomocerus minor,Neelus murinus,Bourletiella viridescens,Allacma fusca,Disparrhopalites patrizii ,Campodea quilisi ,Dilta saxicola,Trigoniophthalmus borgesi,Cloeon dipterum,Anax imperator,Ischnura hastata ,Ischnura pumilio ,Sympetr…	(Abdel-Monem et al., 1975)
Sao Miguel	37.7804	Borges et al., 2010	Diphasiastrum madeirense,Huperzia serrata,Huperzia suberecta,Lycopodiella cernua,Lycopodiella inundata,Selaginella kraussiana,Ophioglossum lusitanicum,Equisetum arvense,Equisetum ramosissimum,Equisetum telmateia,Osmunda regalis,Hymenophyllum tunbrigense,Hymenophyllum peltatum,Trichomanes speciosum,Culcita macrocarpa,Sphaeropteris cooperi,Balantium antarcticum,Asplenium adiantum-nigrum,Asplenium a…	Borges et al., 2010	Brachystomella parvula ,Acherontiella bougisi,Ceratophysella denticulata,Ceratophysella engadinensis,Ceratophysella gibbosa,Hypogastrura manubrialis,Mesogastrura libyca,Paraxenylla affiniformis,Xenylla grisea,Xenylla maritima,Anurida granaria,Friesea mirabilis,Latriopyga montana,Neanura muscorum,Pseudachorutes subcrassus ,Xenyllodes armatus,Deuteraphorura ghidinii,Deuteraphorura insubrarius,Kalap…	(Abdel-Monem et al., 1975)
Selvagens	30.1462	Borges et al., 2010	Pteridium aquilinum,Asplenium sulcatum,Cyrtomium falcatum,Nigella damascena,Fumaria montana,Mesembryanthemum crystallinum,Mesembryanthemum nodiflorum,Herniaria hirsuta,Petrorhagia nanteuilii,Polycarpon tetraphyllum,Silene gallica,Silene nocturna,Silene uniflora,Spergula fallax,Bassia tomentosa,Chenopodium coronopus,Patellifolia procumbens,Patellifolia procumbens,Suaeda vera,Achyranthes aspera,Eme…	Borges et al., 2010	Ctenolepisma lineata,Ctenolepisma longicaudata ,Neoasterolepisma pelagodromae,Anax imperator,Sympetrum nigrifemur,Anisolabis maritima ,Euborelia annulipes,Perirrhytus lundbladi ,Labidura riparia,Acrotylus longipes ,Schistocerca gregaria gregaria,Sphingonotus caerulans,Sphingonotus rubescens rubescens,Gryllus bimaculatus,Ectopsocus strauchi,Psyllipsocus ramburii,Cerobasis annulata ,Lepinotus retic…	(Geldmacher et al., 2001)
Seokmodo	37.694	Lee et al., 2010	Selaginella tamariscina,Equisetum arvense,Osmunda japonica,Pteridium aquilinum,Davallia mariesii,Asplenium incisum,Dryopteris setosa,Dryopteris chinensis,Dryopteris lacera,Dryopteris sacrosancta,Thelypteris confluens,Anisocampium niponicum,Athyrium yokoscense,Woodsia subcordata,Ginkgo biloba,Pinus densiflora,Pinus rigida,Pinus strobus,Pinus thunbergii,Juniperus rigida,Salix pierotii,Carpinus turc…	Park et al., 2013	Orthetrum albistylum speciosum ,Pantala flavescens ,Sympetrum infuscatum,Sympetrum uniforme ,Blattella germanica,Blattella nipponica,Periplaneta fuliginosa,Mantis religiosa ,Reticulitermes speratus ,Euborellia annulipes,Gonolabis marginalis,Labidura riparia japonica,Paralabellula curvicauda,Acrida cinerea cinerea,Aiolopus thalassinus tamulus,Anapodisma beybienkoi,Arcyptera coreana,Atlanticus brun…	(Kim et al., 2012)
Seonyudo	35.8265	Hwang et al., 2022	Justicia procumbens,Achyranthes bidentata,Rhus chinensis,Anthriscus sylvestris,Cirsium japonicum,Ixeridium dentatum,Lactuca indica,Leibnitzia anandria,Petasites japonicus,Ebenus hirsuta,Carpinus turczaninowii,Commelina communis,Carex dimorpholepis,Carex tristachya,Pera decipiens,Dioscorea quinquelobata,Mallotus japonicus,Indigofera kirilowii,Pueraria montana,Vicia sativa,Vigna angularis,Quercus s…	Hwang et al., 2022	Anthelephila brami coiffaiti,Anthelephila imperatrix,Stricticollis valgipes,Habroloma atronitidum,Paracylindromorphus japanensis,Anoplophora chinensis,Exocentrus lineatus,Aulacophora nigripennis nigripennis,Basilepta pallidula,Chrysolina aurichalcea,Pagria signata,Coccinella Coccinella septempunctata,Propylea japonica,Cardipennis sulcithorax,Psilarthroides czerskyi,Rhantus Rhantus suturalis,Ludio…	(Kim et al., 2021)
Swains	-11.0552	Whistler, 1983	Asplenium nidus,Christella dentata,Phymatosorus scolopendria,Psilotum complanatum,Psilotum nudum,Vittaria rigida,Hemigraphis alternata,Achyranthes aspera,Mangifera indica,Annona muricata,Catharanthus roseus,Ochrosia oppositifolia,Plumeria rubra,Polyscias guilfoylei,Cordia subcordata,Tournefortia argentea,Carica papaya,Adenostemma lanceolatum,Synedrella nodiflora,Cyanthillium cinereum,Ipomoea bata…	Kami & Miller, 1998	Ophiomyia cornuta,Pseudonapomyza spicata,Chrysosoma complicatum,Tytthus chinesis,Aphis gossypii,Coccus hesperidum,Parasaissetia nigra,Pinnaspis strachani,Utetheisa pulchelloides marshallorum,Herpetogramma licarsisalis,Callopistria maillardi,Mocis frugalis,Danaus plexippus,Euploea lewinii,Hypolimnas bolina pallescens,Junonia villida villida,Vagrans egista vitiensis,Dichaetothrips setidens	(Keating, 1992)
Takapoto	-14.6272	Sachet, 1983	Psilotum nudum,Asplenium nidus,Nephrolepis hirsutula,Phymatosorus scolopendria,Cynodon dactylon,Digitaria stenotaphrodes,Eleusine indica,Eragrostis amabilis,Lepturus repens,Sporobolus fertilis,Zoysia matrella,Rhynchospora colorata,Pycreus polystachyos,Cyperus rotundus,Fimbristylis cymosa,Cocos nucifera,Caladium bicolor,Colocasia esculenta,Ananas comosus,Tradescantia spathacea,Asparagus setaceus,C…	Rivière, 1979	Nicoletia meinerti,Neamura hirtella,Neamura insularum,Isotomurus palustris,Isotoma minor,Dicyrtoma insularis,Hemicordulia assimilis,Ischnura aurora,Periplaneta australasiae,Periplaneta americana,Cutilia nitida,Holocompsa nitidula,Pycnoscelus surinamensis,Kalotermes sp. 1,Kalotermes sp. 2,Conocephalus affinis,Gryllus oceanicus,Gryllodes sigillatus,Cycloptilum novarac,Homorocoryphus sp,Euborellia a…	(Chevalier et al., 1979)
Tau	-14.2256	Whistler, 1980	Sesuvium portulacastrum,Achyranthes aspera,Rhus taitensis,Cananga odorata,Alyxia bracteolosa,Alyxia stellata,Cerbera manghas,Meryta macrophylla,Polyscias lanutoensis,Hoya australis,Physostelma betchei,Hoya pottsii,Tournefortia argentea,Canarium vitiense,Garuga floribunda,Capparis mariana,Ascarina diffusa,Terminalia catappa,Terminalia richii,Mikania micrantha,Wollastonia biflora,Santaloides samoen…	Kami & Miller, 1998	Araecerus eudelus,Oopsis albopicta,Oopsis oblongipennis,Aulacophora quadrimaculata,Aulacophora similis,Stygnobia cauta,Necrobia rufipes,Neda tricolor fijiensis,Diocalandra taitensis,Porraulacus buxtoni,Dactylosternum subquadranum,Melaneros quadraticollis,Samoaneros acuticollis,Dellamora castanea,Mordellistena swezeyi,Carpophilus dimidiatus,Apteromerus convexus,Bradymerus amicorum,Bradymerus plani…	(Keating, 1992)
Terceira	38.7216	Borges et al., 2010	Diphasiastrum madeirense,Huperzia montana,Huperzia suberecta,Lycopodiella cernua,Isoetes azorica,Selaginella kraussiana,Ophioglossum azoricum,Ophioglossum lusitanicum,Equisetum ramosissimum,Equisetum telmateia,Osmunda regalis,Hymenophyllum tunbrigense,Hymenophyllum peltatum,Trichomanes speciosum,Marsilea azorica,Culcita macrocarpa,Sphaeropteris cooperi,Asplenium adiantum-nigrum,Asplenium azoricum…	Borges et al., 2010	Ceratophysella denticulata ,Entomobrya albocincta ,Entomobrya multifasciata ,Entomobrya muscorum ,Haloentomobrya dollfusi,Heteromurus major,Lepidocyrtus curvicollis ,Pseudosinella ashmoleorum,Pseudosinella azorica,Sinella coeca,Desoria trispinata ,Folsomia candida ,Folsomia fimetaria,Halisotoma maritima ,Isotoma viridis,Isotomurus palustris ,Pseudisotoma sensibilis,Tomocerus minor ,Neelus murinus…	(Abdel-Monem et al., 1975)
Tristan Da Cunha Island	-37.1052	Wace & Dickson, 1965	Ranunculus acris,Ranunculus caroli,Cardamine glacialis,Lepidium didymum,Nasturtium officinale,Cerastium glomeratum,Cerastium fontanum,Polycarpon tetraphyllum,Scleranthus haepi,Stellaria media,Malva parviflora,Malva sylvestris,Pelargonium australe,Pelargonium grossularioides,Oxalis corniculata,Oxalis purpurea,Phylica arborea,Phylica nitida,Trifolium dubium,Trifolium gracilentum,Ulex europaeus,Acae…	Chown & Convey, 2016	Xya subantarctica,Trogium pulsatorium,Lyctocoris campestris,Cavariella aegopodii,Neomyzus circumflexum,Tuberolachnus salignus,Coccus hesperidum,Nothodelphax atlanticus,Hemiberlesia rapax,Calocoris norvegicus,Pseudococcus longispinus,Rhizoecus bolacis,Harpalus agilis,Lioadalia flavomaculata,Steganaspea trimeni,Asynonychus cervinus,Pentarthum carmichaeli,Phlyctinus callosus,Stenoscelis hylastoides,…	(McDougall & Ollier, 1982)
Tutuila	-14.3257	Whistler, 1980	Achyranthes aspera,Buchanania merrillii,Rhus taitensis,Cananga odorata,Alstonia costata,Alyxia bracteolosa,Alyxia stellata,Cerbera manghas,Tabernaemontana pandacaqui,Meryta macrophylla,Polyscias samoensis,Aristolochia cortinata,Hoya australis,Physostelma betchei,Hoya pottsii,Cordia aspera,Cordia subcordata,Tournefortia argentea,Canarium harveyi,Canarium vitiense,Garuga floribunda,Gymnosporia viti…	Kami & Miller, 1998	Lasioderma serricorne,Araecerus eudelus,Araecerus sublevis,Araecerus vieillardi,Cerambyrhynchus schoenherri,Deropygus fornix,Proscopus veitchi,Xylopsocus religiosus,Cylas formicarius,Agrilus indignus,Callirhipis fernorata,Ceresium maculaticolle,Ceresium reticulatum,Ceresium unicalor,Dihammus bolotephrus,Dihammus rusticator,Lamprosybra sulcata,Lamprosybra sulcata fuscipennis,Obrium gynandropsidis,…	(Keating, 1992)
Ulleungdo	37.5064	Jung et al., 2013	Lycopodium clavatum,Lycopodium selago,Huperzia serrata,Selaginella tamariscina,Selaginella nipponica,Selaginella sibirica,Selaginella tamariscina,Equisetum arvense,Equisetum hyemale,Equisetum palustre,Equisetum pratense,Equisetum ramosissimum,Botrychium robustum,Botrychium schaffneri,Osmundastrum cinnamomeum,Osmunda claytoniana,Osmunda japonica,Lygodium japonicum,Crepidomanes amabile,Crepidomanes…	Lim et al., 2013	Pediculus humanus ,Pseudoleptaleus trigibbber ,Apoderus coryli,Apoderus jekelii ,Callosobruchus chinensis ,Buprestis haemorrhoidalis,Anthaxia proteus,Trachys griseofasciata,Agrilus discalis,Agrilus alazon,Agrilus chujoi,Athemus vitellinus ,Harpalus chalcentus,Calosoma maximowiczi,Dolichus coreicus,Pterostichus coerulescens encopoleus ,Chlaenius micans,Chlaenius virgulifer,Colpodes buchanani,Paren…	(Yong-Sun et al., 2006)
Wolf	1.38361	Robinson, 1902	Colysis wui,Cyperus mutisii,Atriplex lampa,Alternanthera helleri,Portulaca rosae,Croton scouleri,Cardiospermum corindum,Opuntia helleri,Ipomoea incarnata,Scalesia incisa	Linsley & Usinger, 1966	Halmenus eschatus,Kalotermes galapagoensis,Actornithophilus incisus,Colpocephalum flavescens,Colpocephalum spineum,Eidmanniella aurifasciata,Eidmanniella singularis,Myrsidea incerta,Columbicola macrourae,Halipeurus diversus,Halipeurus pelagicus,Pectinopygus annulatus,Pectinopygus fregatiphagus,Pectinopygus sulae,Philoceanus becki,Physconelloides galapagensis,Quadraceps separatus,Saemundssonia alb…	(Geist et al., 2014)
Yeonpyeongdo	37.6595	Son, Dong Chan et al., 2016	Botrychium robustum,Botrychium schaffneri,Osmundastrum cinnamomeum,Osmunda japonica,Dennstaedtia hirsuta,Asplenium incisum,Dryopteris chinensis,Dryopteris lacera,Parathelypteris japonica,Thelypteris confluens,Anisocampium niponicum,Athyrium yokoscense,Onoclea interrupta,Larix kaempferi,Pinus thunbergii,Juniperus rigida,Juniperus rigida,Platycladus orientalis,Platycarya strobilacea,Populus deltoid…	Park et al., 2013	Mantis religiosa,Statilia maculata,Tenodera angustipennis ,Tenodera aridifolia,Anisolabis maritima ,Acrida cinerea cinerea,Atractomorpha lata,Calliptamus abbreviatus ,Conocephalus chinensis ,Conocephalus gladiatus,Conocephalus maculatus,Diestrammena asynamora,Diestrammena coreana,Ducetia japonica,Euconocephalus varius ,Gampsocleis ussuriensis,Gastrimargus marmoratus,Gonista bicolor,Gryllotalpa or…	(Kim et al., 2012)
